# Supplementary material for: Constructing an evaluation framework for primary pharmacovigilance systems in developing countries: a case study from China
Source: Front Pharmacol. 2025 Nov 18;16:1657574. doi: 10.3389/fphar.2025.1657574 (PMC12669157; doi:10.3389/fphar.2025.1657574)
Supplement: Supplementary file 3 [file Supplementaryfile3.xlsx]

## Sheet: WHO manul indicators
WHO pharmacovigilance indicators :A practical manual forthe assessmentof pharmacovigilancesystems Core pharmacovigilance indicators
Indicator	subset indicator	indicator definition
The 10 core structural indicators (CSTs) are as follows:
CST1		Existence of a pharmacovigilance centre, department or unit with a standard accommodation
CST2		Existence of a statutory provision (national policy, legislation) for pharmacovigilance
CST3		Existence of a medicines regulatory authority or agency
CST4		Existence of any regular financial provision (e.g. statutory budget) for the pharmacovigilance centre
CST5		The pharmacovigilance centre has human resources to carry out its functions properly
CST6		Existence of a standard ADR reporting form in the setting
	CST6a	suspected medication errors;
	CST6b	suspected counterfeit/substandard medicines;
	CST6c	therapeutic ineffectiveness;
	CST6d	suspected misuse, abuse of and/or dependence on medicines;
	CST6e	ADRs by members of the general public
CST7		A process is in place for collection, recording and analysis of ADR reports
CST8		Incorporation of pharmacovigilance into the national curriculum of the various health - care professions (includes subset indicators:
	CST8a	for medical doctors;
	CST8b	for dentists;
	CST8c	for pharmacists;
	CST8d	for nurses or midwives;
	CST8e	for others – to be specified)
CST9		Existence of a newsletter, information bulletin or website for dissemination of pharmacovigilance information
CST10		Existence of a national ADR or pharmacovigilance advisory committee or an expert committee in the setting capable of providing advice on medicine safety.
The nine process indicators are as follows.
CP1		Total number of ADR reports received in the previous calendar year (also expressed as number of ADRs per 100 000 persons in the population)
CP2		Current total number of reports in the national, regional or local database
CP3		Percentage of total annual reports acknowledged and/or issued feedback
CP4		Percentage of total reports subjected to causality assessment in the previous calendar year
CP5		Percentage of total annual reports satisfactorily completed and submitted to the national pharmacovigilance centre in the previous calendar year
	CP5a	of the reports satisfactorily completed and submitted to the national pharmacovigilance centre, percentage of reports committed to the WHO database
CP6		Percentage of total reports attributed to therapeutic ineffectiveness received in the previous calendar year
CP7		Percentage of reports on medication errors reported in the previous year
CP8		Percentage of registered pharmaceutical companies having a functional pharmacovigilance system
CP9		Number of active surveillance activities initiated, ongoing or completed during the past five calendar years
The eight outcome or impact indicators are as follows:
CO1		Number of signals detected in the past 5 years by the pharmacovigilance centre
CO2		Number of regulatory actions taken in the preceding year as a consequence of national pharmacovigilance activities includes
	CO2a	number of product label changes (variation);
	CO2b	number of safety warnings on medicines to: (i) health professionals, (ii) general public;
	CO2c	number of withdrawals of medicines;
	CO2d	number of other restrictions on use of medicines
CO3		Number of medicine - related hospital admissions per 1000 admissions
CO4		Number of medicine - related deaths per 1000 persons served by the hospital per year
CO5		Number of medicine - related deaths per 100 000 persons in the population
CO6		Average cost (US$) of treatment of medicine - related illness
CO7		Average duration (days) of medicine - related extension of hospital stay
CO8		Average cost (US$) of medicine - related hospitalization

## Sheet: Comparison Indicators
Comparative Analysis of the Pharmacovigilance Indicator System Developed in This Study and the WHO Core Indicators
The indicator system of this study	WHO pharmacovigilance indicators
Indicator
1. Structural	CST1：Existence of a pharmacovigilance centre, department or unit with a standard accommodation CST3：Existence of a medicines regulatory authority or agency
1.1 Organization
1.1.1 Pharmacovigilance centers/departments/units	CST10：Existence of a national ADR or pharmacovigilance advisory committee or an expert committee in the setting capable of providing advice on medicine safety
1.1.2 Advisory Board of Experts	CST2：Existence of a statutory provision (national policy, legislation) for pharmacovigilance
1.1.3 Establishment of Regulatory Framework
1.2 Resource inputs	CST4：Existence of any regular financial provision (e.g. statutory budget) for the pharmacovigilance centre
1.2.1 Financial inputs
1.2.2 Pharmacovigilance information system
1.2.3 Pharmacovigilance information resources	CST6：Existence of a standard ADR reporting form in the setting - CST6a：suspected medication errors - CST6b：suspected counterfeit/substandard medicines - CST6c：therapeutic ineffectiveness - CST6d：suspected misuse, abuse of and/or dependence on medicines - CST6e：ADRs by members of the general public
1.2.4 Pharmacovigilance information completion tool	CST9：Existence of a newsletter, information bulletin or website for dissemination of pharmacovigilance information
1.2.5 Dissemination of pharmacovigilance newsletters/information bulletins/websites	CST5：The pharmacovigilance centre has human resources to carry out its functions properly
1.3 Staffing
1.3.1 Pharmacovigilance full/part-time staff inputs
1.3.2 Pharmacovigilance staff duties established	CST8：Incorporation of pharmacovigilance into the national curriculum of the various health - care professions (includes subset indicators:) CST8a:for medical doctors CST8b:fordentists CST8c: forpharmacists CST8d:for nurses or midwives CST8e:for others to bespecified
1.3.3 Personnel training
2.Process
2.1 Management and review
2.1.1 Guidance on building pharmacovigilance systems in medical institutions
2.1.2 Internal audit
2.1.3 Sectoral cooperation
2.1.4 data management	CST7：A process is in place for collection, recording and analysis of ADR reports
2.2 ADR/ADE Reporting and Monitoring
2.2.1 Collection and processing of individual security reports
2.2.2 Quality review of reports
2.2.3 Evaluation of reports	CP3：Percentage of total annual reports acknowledged and/or issued feedback
2.2.4 Recording and transmitting drug safety information
2.2.5 Serious/fatal/aggregate incident management
2.3 Pharmaceutical risk management and feedback
2.3.1 Risk signal management
2.3.2 Risk management measures
2.3.3 Issuance of drug safety bulletins
2.3.4 Risk communication with stakeholders
2.3.5 Regional sharing of pharmacovigilance data and survey results
3.Outcome	CP6：Percentage of total reports attributed to therapeutic ineffectiveness received in the previous calendar year CP7：Percentage of reports on medication errors reported in the previous year CO3：Number of medicine - related hospital admissions per 1000 admissions CO4：Number of medicine - related deaths per 1000 persons served by the hospital per year CO5：Number of medicine - related deaths per 100…
3.1 Effectiveness of Adverse Reaction Monitoring
3.1.1 Quality of ADR reporting	CP4：Percentage of total reports subjected to causality assessment in the previous calendar year CP5：Percentage of total annual reports satisfactorily completed and submitted to the national pharmacovigilance centre in the previous calendar year - CP5a：of the reports satisfactorily completed and submitted to the national pharmacovigilance centre, percentage of reports committed to the WHO database
3.1.2 Number of reported cases of adverse drug reaction per 1,000,000 people	CP1：Total number of ADR reports received in the previous calendar year (also expressed as number of ADRs per 100 000 persons in the population) CP2：Current total number of reports in the national, regional or local database
3.1.3 Percentage of new/serious adverse reaction reports
3.1.4 Timeliness of adverse reaction reporting
3.2 Number of regulatory actions	CO2：Number of regulatory actions taken in the preceding year as a consequence of national pharmacovigilance activities includes - CO2a：number of product label changes (variation) - CO2b：number of safety warnings on medicines to: (i) health professionals, (ii) general public - CO2c：number of withdrawals of medicines - CO2d：number of other restrictions on use of medicines CP9：Number of active surve…
3.2.1 Frequency of internal audits and impact analysis
3.2.2 Number of risk signals recognized	CO1：Number of signals detected in the past 5 years by the pharmacovigilance centre
3.2.3 Number of training sessions for promotion
3.3 Timeliness of communication and amount of feedback
3.3.1 Percentage of feedback from higher authorities
3.3.2 Timeliness of stakeholder feedback
3.3.3 Timeliness of drug safety message response
Note: We have made every effort to conduct a horizontal comparison between the WHO indicators and the indicator system developed in this study. However, due to structural and content differences at the process and outcome indicator levels, some indicators cannot be directly matched one-to-one. For those indicators that cannot be directly compared, we have assigned them, as much as possible, to th…
